# Supplementary material for: Shedding of GPP130 by PC7 and Furin: Potential Implication in Lung Cancer Progression
Source: Int J Mol Sci. 2025 Jun 26;26(13):6164. doi: 10.3390/ijms26136164 (PMC12250082; doi:10.3390/ijms26136164)
Supplement: Supplementary file 1 [file ijms-26-06164-s001.zip]

Archive with 1 entries (1 files):
- ijms-3685487-supplementary.pdf
